# Supplementary material for: Hypomorphic Protein Expression of DNA Polymerase Beta in PolβL301R-V303R/L301R-V303R Knock-In Transgenic Mice Does Not Impact Global DNA Methylation Levels in the Midbrain
Source: Biomolecules. 2026 Mar 11;16(3):412. doi: 10.3390/biom16030412 (PMC13023549; doi:10.3390/biom16030412)
Supplement: Supplementary file 1 [file biomolecules-16-00412-s001.zip]

Archive with 1 entries (1 files):
- biomolecules-4134159-supplementary.pdf
